# Supplementary material for: Impacts of Utensil Conditions on Consumer Perception and Acceptance of Food Samples Evaluated under In-Home Testing during the COVID-19 Pandemic
Source: Foods. 2023 Feb 21;12(5):914. doi: 10.3390/foods12050914 (PMC10001261; doi:10.3390/foods12050914)
Supplement: Supplementary file 1 [file foods-12-00914-s001.zip]

Archive with 1 entries (1 files):
- foods-2183237-supplementary.pdf
